# Supplementary material for: Potentiation of BKCa channels by cystic fibrosis transmembrane conductance regulator correctors VX-445 and VX-121
Source: J Clin Invest. 2024 Jul 2;134(16):e176328. doi: 10.1172/JCI176328 (PMC11324306; doi:10.1172/JCI176328)
Supplement: Supporting data values [file jci-134-176328-s058.xlsx]

## Sheet: Fig 1I
Units: ∆IK (µA/cm2)
VX-770 (10 μM)	VX-661 (10 μM)	VX-659 (10 μM)	VX-445 (10 μM)	VX-121 (10 μM)	NS1619 (10 μM)	NS1619 (50 μM)
-4	-3	27	21	25	0	13
-6	-8	10	35	58	4	33
-1	0	17	61	66	0	17
-1	-1	34	72	53	0	23
-2	-4	10	80	76	0	31
-4	3	19	37	121	0	20
-1	8	28	22	85
-1	5	10	21	109
-2	2	49	41	48
-1	4	18	41	46
-1	1	24	97	81
-1	0	13	40	136
0	-1		37	89
	-1		49	125
			49	125
			78	98
			103	147
			68	141
			54	96
			65	189
			95	89
			91	142
			20	149
			47	86
			27	47
			22	54
			15	62
			33	40
			28	142
			44	112
			33	85
			30	52

## Sheet: Fig 2C
Units: ∆IK (µA/cm2)
VX-445 (10 μM)	VX-121 (10 μM)
54	124
59	121
84	185
96	124
86	88
34	57
65	51
34	78
54	110
58	112
27	81
32

## Sheet: Fig 3C
Units: ∆IK (µA/cm2)
VX-121						VX-445
0.3 μM	1 μM	3 μM	6 μM	10 μM		1 μM	3 μM	6 μM	10 μM
1	4	22	47	82		0	5	33	35
2	12	36	70	109		0	10	31	63
3	12	31	85	106		0	9	30	53
9	25	74	178	215		0	7	46	51
6	16	52	140	185		0	16	14	52
6	11	43	134	153		0	14	31	48
7	20	60	136	165		1	14	30	47
3	12	36	108	118		1	20	37	74
2	6	28	90	117		0	5	46	59
0	2	11	67	102		0	13	6	69
4	10	36	133	150		0	5		63
							4		90
							6		100
							1		26

## Sheet: Fig 4G
Units: ∆IK (µA/cm2)
VX-809	VX-661	VX-659	VX-445	VX-121	Thaps
2	4	13	68	134	114
1	2	21	94	107	184
0	3	54	98	193	128
2	2	23	27	71	188
0	4	19	23	122	243
0	1	17	36	132	259
		9	73	53	92
		12	82	137	89
		8	93	105	62
		20	151	138	100
			106	132	65
			120	106	77
			61	91
			44	43
			116	110
			145	139
			198	102
			136	41
			186	147
			147	122
				106
				120
				145
				194
				123
				171
				128
				83
				68
				214
				137
				294
				171

## Sheet: Fig 5E
Units: ∆IK (µA/cm2)
Forsk - Peak	Forsk - Plat	VX-445	VX-445 After Forsk	Forsk - Peak after VX-445	Forsk - Plat after VX-445
82	25	42	29	140	17
177	45	51	59	139	10
94	26	97	51	130	16
68	15	71	19	142	25
151	44	77	40	151	17
114	43	85	54	145	21
106	36	67	25	152	37
145	46	62	23	115	5
108	31
175	66
139	42

## Sheet: Fig 7G
	Control Expts(pA/pF)																						VX-445 1 uM									VX-445 5 uM															VX-445 10 uM
Vm
-80	-1.19524	-10.9205	-4.42374	-2.67769	-1.33908	0.410411	-0.371337	-8.6276	-18.7415	-0.827175	0.866924	0.48327	0.178816	-1.67331	-5.09079	-1.46729	0.0753997	-24.5408	-1.52117	-39.0682	-0.649953		-0.882542	-20.6808	-38.3771	-8.77452	-20.6626	-1.95011	-8.00053	-0.244025		-0.779335	-21.7382	0.686222	-0.0954655	-16.1134	-59.8076	-4.53622	-0.566099	-12.3983	-9.48771	-39.6394	-2.47247	-18.6848	-0.335691		-1.99489	-11.9945	-107.26
-60	-0.66222	-5.86545	-3.18385	-0.931013	-0.590107	0.743652	0.389757	-6.15904	-12.9292	0.00169783	1.24106	0.793936	0.683002	-0.742054	-3.41218	-0.85324	0.469219	-17.0158	-0.437184	-29.5275	0.0929175		-0.419724	-11.9055	-31.5204	-2.05912	-14.1056	-1.25242	-5.08027	0.438151		-0.888038	-8.91234	1.1773	0.318926	-11.2654	-39.4658	-2.58309	0.741975	-6.58665	-7.58551	-24.724	-0.949243	-4.57355	0.490867		-1.36965	-6.93348	-88.5721
-40	-0.139778	-0.566663	-1.81018	0.763373	1.07872	1.16804	1.08967	-3.29221	-4.98028	1.38505	1.675	1.14267	1.25573	0.876191	-1.37037	0.159128	1.02814	-9.75197	1.71652	-19.2858	1.13863		-0.0224866	-2.98845	-19.9679	0.45924	1.61344	0.763248	-2.55104	1.60415		0.244707	-2.56207	1.4022	1.0002	-5.43648	-19.9284	2.80803	3.40854	-1.90511	3.6799	-5.56222	1.80125	17.8621	1.31852		0.289584	-1.38798	-54.8086
-20	0.861309	5.65495	-0.38655	2.82366	8.83544	2.04289	2.60374	-0.856293	5.02359	5.56955	3.10044	2.52963	3.44888	4.98496	-0.376272	4.59094	4.22906	3.05065	7.34652	0.631248	6.58712		0.864286	2.82187	-13.0343	10.4381	25.0429	7.29048	-0.702674	5.0141		2.16004	8.32022	1.89044	2.59687	-2.1872	14.061	17.9031	16.4263	10.7732	20.2612	17.598	9.86386	53.1135	5.50684		5.14027	6.47125	-25.8819
0	5.58711	24.5833	3.34919	6.71247	26.566	4.33222	8.74285	0.668847	21.4701	18.4009	12.9525	7.70352	16.2559	16.0158	1.21568	11.1318	17.5129	23.3523	22.7684	26.871	14.4566		4.02009	22.099	-4.10006	44.254	48.0442	14.4419	1.21013	13.0702		5.96224	30.4645	4.17712	6.74459	7.08999	97.9302	49.2222	70.6806	53.8023	58.3918	64.3166	34.4474	108.303	14.4458		19.7282	33.8	29.0105
20	25.0174	51.207	13.0032	13.2792	60.2813	14.1035	28.6376	5.36309	75.1066	49.2099	28.854	27.1266	37.5937	39.1173	6.91792	15.6907	62.4393	64.8062	52.2878	58.2537	30.1947		18.8401	47.7608	12.3836	126.107	73.1477	23.5664	6.40349	34.0952		12.0662	64.5674	13.8543	26.2389	31.753	253.735	96.3005	200.904	148.185	173.406	158.455	87.447	205.243	37.9671		64.2117	90.42	179.541
40	42.9434	87.4472	33.2497	21.5048	93.2502	24.6558	50.0509	23.3193	207.547	99.2665	86.0238	78.6655	111.71	95.2145	12.1161	21.8805	96.5053	147.412	98.889	107.442	49.2955		36.8796	81.8419	42.3313	303.084	106.086	33.3548	13.3052	62.8109		21.4935	101.567	33.5028	60.7232	101.01	470.605	161.859	447.959	294.874	281.881	314.598	213.743	398.95	78.9904		160.951	228.919	598.56
60	99.2322	140.991	79.4116	33.3511	127.107	64.308	81.8024	63.3016	435.506	165.053	236.225	179.225	304.693	204.947	23.0408	38.6692	179.472	295.245	214.089	210.985	85.1851		78.5419	148.598	119.694	587.597	156.04	47.5376	36.9137	111.841		35.0489	154.709	115.076	139.24	215.083	726.989	238.512	746.025	469.763	518.851	541.42	393.66	640.709	135.686		318.565	547.408	1280.14
80	207.433	323.575	226.304	61.8396	169.231	163.795	153.243	141.193	723.823	256.81	507.761	331.161	605.881	338.596	67.8851	66.0926	368.262	554.121	404.89	394.258	156.239		184.771	341.769	374.518	1007.67	240.212	95.6214	102.873	185.574		80.2436	242.05	235.538	274.744	355.009	1013.13	339.574	1093.7	657.798	853.598	845.981	620.245	921.663	210.305		533.034	1058.31	2233.9
[truncated: 12 more columns]

## Sheet: Fig 7H
	Control Expts (pA/pF)															VX-121 1 uM							VX-121 5 uM									VX-121 10 uM							Paxilline 2 uM
Vm
-80	-0.451724	-1.29622	0.0199745	-7.27339	-5.63653	-0.550616	-2.00288	0.112887	-1.52484	-3.31287	0.227753	-0.388643	-5.63885	-2.78486		-0.269332	-1.3893	-15.6933	-25.3663	-10.4088	0.0254		-8.63903	-1.51665	-0.919694	-8.08262	-1.772	-1.07023	-10.8088	-1.49313		-45.0441	0.578805	-93.6256	-40.2744	-13.3831	-14.4769		0.42668	-3.04546
-60	0.00750631	-0.628167	0.718939	-5.34284	-4.06989	-0.000212661	-0.610198	0.745181	-0.750885	-0.115144	0.850719	0.504619	-2.49586	-1.5218		0.236393	-0.735635	-11.9791	-11.8767	-8.24312	0.31107		-5.08474	-0.599377	-0.25923	-4.46668	1.07553	-0.207827	-5.24344	-0.478779		-29.5336	5.61259	-66.3556	0.46902	-10.3737	0.506936		-0.118933	-1.82854
-40	0.522306	0.483466	1.40501	-1.64883	-2.27299	0.44349	0.11646	1.11684	0.0746907	1.68263	1.61157	1.33072	8.17079	-0.504831		0.791525	0.170821	-6.60716	17.4698	-5.48533	0.826296		1.41143	0.245209	0.375019	-0.515616	11.6174	0.56457	20.8206	0.604541		-12.4772	22.4848	-29.083	124.415	-6.3466	34.5598		-4.13139	-0.596416
-20	1.8972	2.55605	2.59951	4.38907	2.04997	2.10033	1.98097	1.6219	1.12138	6.23465	3.96309	3.34222	24.418	3.26917		2.10894	2.5116	0.0838644	54.9968	-0.394375	2.14348		11.4769	2.64994	1.9691	15.7511	39.9102	3.18729	76.7435	5.44603		15.213	78.0986	58.2332	354.188	-0.384785	129.825		-5.0088	1.28771
0	5.73449	10.3434	6.76978	17.241	26.3383	9.59566	7.06759	4.74191	4.38609	25.319	16.4729	12.2421	41.43	12.8477		8.68347	11.2851	10.6179	87.6228	31.9033	9.18416		25.4379	15.6518	9.12232	69.0033	81.3389	10.0569	165.402	25.0961		77.4215	203.317	204.606	657.653	30.335	290.069		-3.29214	6.96472
20	18.3586	24.372	20.8624	54.0604	91.1266	31.336	25.5618	21.4912	17.1126	102.734	37.1705	27.5147	66.0401	40.3517		32.8652	27.8674	36.2488	101.766	95.5953	27.9578		53.8557	59.3999	30.0645	163.934	142.289	19.3345	269.44	90.104		222.506	387.924	421.831	1011.54	67.5054	509.084		-0.00719657	17.3804
40	54.0612	51.4544	62.2902	128.535	122.831	76.4498	46.5617	46.8378	25.3094	192.958	107.888	38.6827	92.7419	80.0849		101.335	65.2147	76.4927	208.789	113.727	73.5766		98.2333	144.862	105.614	275.961	251.748	31.0187	382.763	182.062		495.907	604.919	683.044	1400.5	149.046	760.211		3.98329	27.9393
60	173.301	117.301	166.972	281.62	146.456	223.96	117.615	77.3374	50.2627	342.935	299.017	52.6508	180.18	154.192		314.246	170.045	163.471	341.031	158.12	174.446		193.034	276.63	227.179	407.278	453.185	47.5626	529.618	294.797		873.724	855.183	975.329	1826.38	306.373	1062.58		10.0216	43.9035
80	458.115	240.06	343.658	492.182	250.299	486.164	279.371	149.528	124.224	581.931	599.77	80.7014	363.809	248.94		681.03	310.662	305.539	562.846	316.771	404.713		383.372	445.153	415.338	610.845	734.874	85.1848	793.142	412.806		1354.6	1124.15	1283.16	2248.32	587.279	1382.48		27.3766	67.0627

## Sheet: Fig 8B
pA
Control	1 uM	10 uM
-11.2849	-21.4527	-68.9496
-13.385	-11.6367	-133.064
-2.76644	-29.0642	-32.778
-14.0653	-2.05	-63.9979
-0.090096		-7.98262

## Sheet: Fig 8H
pA
Control	1 uM	10 uM
0.010177	0.03501	0.144021
0.0131	0.025343	0.074728
0.029578	0.063594	0.285371
0.007738	0.011909	0.075204

## Sheet: Fig 8I
pA
Control	1 uM	10 uM
-12.521	-12.9998	-13.2841
-11.999	-12.639	-13.0453
-11.83	-12.4	-13.41
-13.12	-13.88	-14.42

[truncated: 7 more sheets: Fig 9G, Fig 10B, Fig 11C, Fig 11E, Fig 11G, WT CFTR HBEs Resistances, F508del CFTR HBE Resistances]
